# Supplementary material for: 14-Carbon demonstrates that some illegal ivory is being taken from government stockpiles
Source: Proc Natl Acad Sci U S A. 2022 Oct 17;119(44):e2211550119. doi: 10.1073/pnas.2211550119 (PMC9636901; doi:10.1073/pnas.2211550119)
Supplement: Supplementary File [file pnas.2211550119.sd01.xlsx]

## Sheet: known samples
Supplementary Data Set 1. 14C measurements for East African hair collected on known dates. Date of tissue is the estimated age for the integrated sample used for F14C measurement (see footnotes).
UCIAMS #	Sample name	Other ID	Source	taxon	tissue	Location I	Location 2	collection date (Julian)	collection date (decimal)	tissue date *	FM14C	±		mid-point **	Oxcal 4.4.4 min	Oxcal max		Diff (Tissue-Bomb21-SH3)
254669	LL99-041		this study	Aepyceros melampus	keratin	Athi plains	Kenya	1999-07-15	1999.54	1999.21	1.1057	0.0022		1998.5	1998	1999		0.709726
254670	LL99-044		this study	Aepyceros melampus	keratin	Athi plains	Kenya	1999-07-15	1999.54	1999.21	1.1004	0.0017		1999	1998	2000		0.209726
254671	LL99-129		this study	Aepyceros melampus	keratin	Athi plains	Kenya	1999-07-15	1999.54	1999.21	1.1074	0.0023		1997.5	1996	1999		1.70973
171243	STE-010709-Thoreau	ivory_214	Cerling et al., 2016	Loxodonta africana	keratin	Samburu National Reserve	Kenya	2001-08-09	2001.52	2001.48	1.1012	0.0018		1999	1998	2000		2.482
171244	STE-010709-Thoreau	ivory_214	Cerling et al., 2016	Loxodonta africana	keratin	Samburu National Reserve	Kenya	2001-08-09	2001.52	2001.48	1.1017	0.0016		1999	1998	2000		2.482
173827	STE-021030-148:490	ivory_216	Cerling et al., 2016	Loxodonta africana	keratin	Samburu National Reserve	Kenya	2002-10-30	2002.83	2002.79	1.093	0.0016		2001	2000	2002		1.792
173828	STE-030207-Loidaiga	ivory_217	Cerling et al., 2016	Loxodonta africana	keratin	Laikipia	Kenya	2003-02-07	2003.1	2003.07	1.0874	0.0016		2002	2001	2003		1.066
173829	STE-040722-Anastasia	ivory_218	Cerling et al., 2016	Loxodonta africana	keratin	Samburu National Reserve	Kenya	2004-07-22	2004.56	2004.52	1.0842	0.0017		2002	2001	2003		2.519
171245	KWS-050828-2 Shimba	ivory_219	Cerling et al., 2016	Loxodonta africana	keratin	Shimba Hills National Park	Kenya	2005-08-26	2005.65	2005.61	1.0776	0.0016		2004	2003	2005		1.614
173830	STE-060419-Grace	ivory_220	Cerling et al., 2016	Loxodonta africana	keratin	Marsabit	Kenya	2006-04-19	2006.3	2006.26	1.0773	0.0016		2004	2003	2005		2.26
173831	STE-070425-Sora	ivory_221	Cerling et al., 2016	Loxodonta africana	keratin	Samburu National Reserve	Kenya	2007-04-15	2007.32	2007.28	1.0678	0.0016		2006	2005	2007		1.277
173833	STE-080613-Shadrack	ivory_224	Cerling et al., 2016	Loxodonta africana	keratin	Marsabit	Kenya	2008-06-13	2008.45	2008.41	1.0637	0.0016		2007	2006	2008		1.412
254672	KWS-2219		this study	Papio anubis	keratin	Ijara	Kenya	2011-03-25	2010.16	2009.83	1.0554	0.0021		2009.5	2008	2011		0.331644
254673	KWS-2244		this study	Papio anubis	keratin	Lentoria Farm	Kenya	2011-02-13	2010.16	2009.83	1.0567	0.0023		2009.5	2008	2011		0.331644
254674	KWS-2249		this study	Papio anubis	keratin	Lentoria Farm	Kenya	2011-02-13	2010.16	2009.83	1.0563	0.0021		2009.5	2008	2011		0.331644
173834	STE-100221-Anabelle	ivory_226	Cerling et al., 2016	Loxodonta africana	keratin	Samburu National Reserve	Kenya	2010-02-21	2010.14	2010.1	1.0556	0.0016		2009.5	2008	2011		0.604
173836	STE-100807-Kisima	ivory_227	Cerling et al., 2016	Loxodonta africana	keratin	Imenti Forest	Kenya	2010-08-07	2010.6	2010.56	1.0551	0.0016		2010	2009	2011		0.562
173837	KWS-LFN-862	ivory_228	Cerling et al., 2016	Loxodonta africana	keratin	Amboseli	Kenya	2011-02-04	2011.1	2011.06	1.0539	0.0018		2010	2009	2011		1.058
171247	KWS-LFN-853	ivory_230 a	Cerling et al., 2016	Loxodonta africana	keratin	Narok	Kenya	2012-01-11	2012.03	2011.99	1.0442	0.0016		2012	2011	2013		-0.008
171248	KWS-LFN-853	ivory_230 b	Cerling et al., 2016	Loxodonta africana	keratin	Narok	Kenya	2012-01-11	2012.03	2011.99	1.0443	0.0016		2012	2011	2013		-0.008
173838	KWS-LFN-847	ivory_231	Cerling et al., 2016	Loxodonta africana	keratin	Tsavo East	Kenya	2012-03-25	2012.23	2012.19	1.0428	0.0015		2012	2011	2013		0.194
173839	STE-131030-Mtn Bull	ivory_232	Cerling et al., 2016	Loxodonta africana	keratin	Laikipia	Kenya	2013-10-30	2013.83	2013.79	1.0395	0.0015		2013	2012	2014		0.792
254678	K15-ILRT-114	1404-14	this study	Ovis aries	keratin	Ileret	Kenya	2015-02-08	2015.11	2014.78	1.0297	0.002		2015.5	2014	2017		-0.723151
254679	K15-ILRT-123	1404-22	this study	Ovis aries	keratin	Ileret	Kenya	2015-02-08	2015.11	2014.78	1.0374	0.0019		2013.5	2012	2015		1.27685
254680	K15-ILRT-125	1404-24	this study	Ovis aries	keratin	Ileret	Kenya	2015-02-08	2015.11	2014.78	1.0326	0.0019		2014.5	2013	2016		0.276849
254677	WLD 19-200	1897-188	this study	Capra hircus	keratin	Loitokitok	Kenya	2019-02-10	2019.11	2018.78	1.0188	0.0019		2019	2018	2020		-0.217671
254675	WLD 19-111	1897-38	this study	Capra hircus	keratin	Bungoma	Kenya	2019-03-03	2019.17	2018.84	1.0282	0.0019		2015.5	2014	2017		3.33986
254676	WLD 19-101	1897-121	this study	Capra hircus	keratin	Butere	Kenya	2019-05-14	2019.37	2019.04	1.0181	0.0018		2019	2018	2020		0.0371233
																	count	28
																	average	0.989713
																	st deviation	0.992995
																	maximum	3.33986
																	minimum	-0.723151
																	median	0.750863
* All tissue samples are older than the date of collection. Tissue age based on estimated growth length and length of hair sampled for 14C. Elephant tissue samples were ca. 0.04 years (2 weeks) older than the date of collection (samples were from 10 to 12 mm from proximal end of hair; assume 0.8 mm/ day growth: Wittemyer et al., 2009); other species were estimated to be about 0.33 years (4 months…
** dates calculated from https://c14.arch.ox.ac.uk/oxcal/OxCal.html (reference 7) using Bomb 21-SH3; accessed on 13 to 14 December 2021. Date is mid-point of age range from Oxcal.

## Sheet: refereces
T.E. Cerling, J.E. Barnette, L.A. Chesson, I. Douglas-Hamilton, K.S. Gobush, K.T. Uno, S.K. Wasser, X. Xu. Radiocarbon dating of seized ivory confirms rapid decline in African elephant populations and provides insight into illegal trade. Proc. Natl. Acad. Sci. U.S.A. 47: 13330-13335 (2016).
G. Wittemyer, T.E. Cerling, I. Douglas–Hamilton. Establishing longitudinal diet chronologies from isotopic profiles in serially collected animal tissues: An example using tail hairs from African elephants. Chem. Geol. 267: 3–11 (2009).

## Sheet: graph
Supplementary Data Set 1. 14C measurements for East African hair collected on known dates. Date of tissue is the estimated age for the integrated sample used for F14C measurement (see footnotes).																							Hua et al 2021. Radiocarbon
																							Table S2d - Monthly 14C data for SH zone 3
UCIAMS #	Sample name	Other ID	taxon	tissue	Location I	Location 2	Julian date	collection date	tissue date *	FM14C	±		mid-point **	Oxcal 4.4.4 min	Oxcal max		Diff (Tissue-Bomb21)
254669	LL99-041		Aepyceros melampus	keratin	Athi plains	Kenya	1999-07-15	1999.54	1999.21	1.1057	0.0022		1998.5	1998	1999		0.709726						Year	Δ14C (‰)		F14C
254670	LL99-044		Aepyceros melampus	keratin	Athi plains	Kenya	1999-07-15	1999.54	1999.21	1.1004	0.0017		1999	1998	2000		0.209726							mean	1σ	mean	1σ
254671	LL99-129		Aepyceros melampus	keratin	Athi plains	Kenya	1999-07-15	1999.54	1999.21	1.1074	0.0023		1997.5	1996	1999		1.70973						1943.88	-18.5551	2.15115	0.980718	0.00215115
171243	STE-010709-Thoreau	ivory_214	Loxodonta africana	keratin	Samburu National Reserve	Kenya	2001-08-09	2001.52	2001.48	1.1012	0.0018		1999	1998	2000		2.482						1943.96	-18.8997	2.25051	0.980384	0.00225051
171244	STE-010709-Thoreau	ivory_214	Loxodonta africana	keratin	Samburu National Reserve	Kenya	2001-08-09	2001.52	2001.48	1.1017	0.0016		1999	1998	2000		2.482						1944.04	-19.1777	2.32632	0.980116	0.00232632
173827	STE-021030-148:490	ivory_216	Loxodonta africana	keratin	Samburu National Reserve	Kenya	2002-10-30	2002.83	2002.79	1.093	0.0016		2001	2000	2002		1.792						1941.46	-17.9712	1.93708	0.981015	0.00193709
173828	STE-030207-Loidaiga	ivory_217	Loxodonta africana	keratin	Laikipia	Kenya	2003-02-07	2003.1	2003.07	1.0874	0.0016		2002	2001	2003		1.066						1941.54	-18.1394	1.95724	0.980857	0.00195724
173829	STE-040722-Anastasia	ivory_218	Loxodonta africana	keratin	Samburu National Reserve	Kenya	2004-07-22	2004.56	2004.52	1.0842	0.0017		2002	2001	2003		2.519						1941.62	-18.2719	1.96885	0.980734	0.00196885
171245	KWS-050828-2 Shimba	ivory_219	Loxodonta africana	keratin	Shimba Hills National Park	Kenya	2005-08-26	2005.65	2005.61	1.0776	0.0016		2004	2003	2005		1.614						1941.71	-18.3601	1.96686	0.980656	0.00196686
173830	STE-060419-Grace	ivory_220	Loxodonta africana	keratin	Marsabit	Kenya	2006-04-19	2006.3	2006.26	1.0773	0.0016		2004	2003	2005		2.26						1941.79	-18.3956	1.94687	0.98063	0.00194687
173831	STE-070425-Sora	ivory_221	Loxodonta africana	keratin	Samburu National Reserve	Kenya	2007-04-15	2007.32	2007.28	1.0678	0.0016		2006	2005	2007		1.277						1941.88	-18.3694	1.906	0.980666	0.001906
173833	STE-080613-Shadrack	ivory_224	Loxodonta africana	keratin	Marsabit	Kenya	2008-06-13	2008.45	2008.41	1.0637	0.0016		2007	2006	2008		1.412						1942.04	-18.098	1.76338	0.980957	0.00176338
254672	KWS-2219		Papio anubis	keratin	Ijara	Kenya	2011-03-25	2010.16	2009.83	1.0554	0.0021		2009.5	2008	2011		0.331644						1942.12	-17.8489	1.6783	0.981216	0.0016783
254673	KWS-2244		Chlorocebus aethiops	keratin	Lentoria Farm	Kenya	2011-02-13	2010.16	2009.83	1.0567	0.0023		2009.5	2008	2011		0.331644						1942.21	-17.5416	1.60835	0.981533	0.00160835
254674	KWS-2249		Chlorocebus aethiops	keratin	Lentoria Farm	Kenya	2011-02-13	2010.16	2009.83	1.0563	0.0021		2009.5	2008	2011		0.331644						1943.62	-17.2781	1.88981	0.981964	0.00188981
173834	STE-100221-Anabelle	ivory_226	Loxodonta africana	keratin	Samburu National Reserve	Kenya	2010-02-21	2010.14	2010.1	1.0556	0.0016		2009.5	2008	2011		0.604						1942.29	-17.1924	1.57321	0.981892	0.00157321
173836	STE-100807-Kisima	ivory_227	Loxodonta africana	keratin	Imenti Forest	Kenya	2010-08-07	2010.6	2010.56	1.0551	0.0016		2010	2009	2011		0.562						1942.38	-16.8187	1.58673	0.982275	0.00158673
173837	KWS-LFN-862	ivory_228	Loxodonta africana	keratin	Amboseli	Kenya	2011-02-04	2011.1	2011.06	1.0539	0.0018		2010	2009	2011		1.058						1943.71	-17.7281	1.95196	0.981525	0.00195196
171247	KWS-LFN-853	ivory_230 a	Loxodonta africana	keratin	Narok	Kenya	2012-01-11	2012.03	2011.99	1.0442	0.0016		2012	2011	2013		-0.008						1943.79	-18.1595	2.04527	0.981103	0.00204527
171248	KWS-LFN-853	ivory_230 b	Loxodonta africana	keratin	Narok	Kenya	2012-01-11	2012.03	2011.99	1.0443	0.0016		2012	2011	2013		-0.008						1942.46	-16.4369	1.65142	0.982666	0.00165142
173838	KWS-LFN-847	ivory_231	Loxodonta africana	keratin	Tsavo East	Kenya	2012-03-25	2012.23	2012.19	1.0428	0.0015		2012	2011	2013		0.194						1942.54	-16.0632	1.75808	0.98305	0.00175808
173839	STE-131030-Mtn Bull	ivory_232	Loxodonta africana	keratin	Laikipia	Kenya	2013-10-30	2013.83	2013.79	1.0395	0.0015		2013	2012	2014		0.792						1942.62	-15.7151	1.88943	0.983407	0.00188943
254678	K15-ILRT-114	1404-14	Ovis aries	keratin	Ileret	Kenya	2015-02-08	2015.11	2014.78	1.0297	0.002		2015.5	2014	2017		-0.723151						1942.71	-15.409	2.02619	0.983723	0.00202619
254679	K15-ILRT-123	1404-22	Ovis aries	keratin	Ileret	Kenya	2015-02-08	2015.11	2014.78	1.0374	0.0019		2013.5	2012	2015		1.27685						1942.79	-15.161	2.15013	0.983981	0.00215013
254680	K15-ILRT-125	1404-24	Ovis aries	keratin	Ileret	Kenya	2015-02-08	2015.11	2014.78	1.0326	0.0019		2014.5	2013	2016		0.276849						1943.38	-15.9727	1.97193	0.983239	0.00197193
254677	WLD 19-200	1897-188	Capra hircus	keratin	Loitokitok	Kenya	2019-02-10	2019.11	2018.78	1.0188	0.0019		2019	2018	2020		-0.217671						1943.46	-16.3841	1.90178	0.982838	0.00190178
254675	WLD 19-111	1897-38	Capra hircus	keratin	Bungoma	Kenya	2019-03-03	2019.17	2018.84	1.0282	0.0019		2015.5	2014	2017		3.33986						1943.54	-16.8249	1.87187	0.982407	0.00187187
254676	WLD 19-101	1897-121	Capra hircus	keratin	Butere	Kenya	2019-05-14	2019.37	2019.04	1.0181	0.0018		2019	2018	2020		0.0371233						1943.21	-15.3002	2.16523	0.983891	0.00216523
																	28						1943.29	-15.6062	2.06633	0.983595	0.00206633
																	0.989713						1943.12	-15.0715	2.24831	0.98411	0.00224831
																	0.992995						1944.12	-19.3832	2.37031	0.97992	0.00237031
																	3.33986						1944.21	-19.5208	2.38406	0.979793	0.00238406
																	-0.723151						1944.29	-19.5957	2.37162	0.979728	0.00237162
																	0.750863						1944.38	-19.6124	2.33812	0.979721	0.00233812
* All tissue samples are older than the date of collection. Tissue age based on estimated growth length and length of hair sampled for 14C. Elephant tissue samples were ca. 0.04 years (2 weeks) older than the date of collection; other species were estimated to be about 0.33 years (4 months) older than the date of collection																							1944.46	-19.5761	2.28872	0.979767	0.00228872
** dates calculated from https://c14.arch.ox.ac.uk/oxcal/OxCal.html using Bomb 21-SH3; accessed on 13 to 14 December 2021. Date is mid-point of age range from Oxcal.																							1944.54	-19.4916	2.22794	0.979861	0.00222794
																							1944.62	-19.364	2.15937	0.979999	0.00215937
																							1944.71	-19.1981	2.08499	0.980174	0.00208499
																							1944.79	-18.9986	2.0052	0.980384	0.0020052
																							1944.88	-18.7709	1.91944	0.980621	0.00191944
																							1944.96	-18.5197	1.82634	0.980882	0.00182634
																							1945.04	-18.2496	1.72559	0.981162	0.00172559
																							1945.12	-17.9668	1.62293	0.981454	0.00162293
																							1945.21	-17.6774	1.53061	0.981753	0.00153061
																							1945.29	-17.3873	1.46409	0.982053	0.00146409
																							1945.38	-17.1035	1.43868	0.982347	0.00143868
																							1945.46	-16.8319	1.46381	0.982628	0.00146381
																							1945.54	-16.5786	1.53925	0.982891	0.00153925
																							1945.62	-16.3505	1.65485	0.983129	0.00165485
																							1945.71	-16.1535	1.79526	0.983336	0.00179526
																							1945.79	-15.9939	1.94408	0.983505	0.00194408
																							1945.88	-15.8782	2.08547	0.983631	0.00208547
																							1945.96	-15.8126	2.20592	0.983706	0.00220592
																							1946.04	-15.8032	2.29373	0.983726	0.00229373
																							1946.12	-15.8509	2.34398	0.983688	0.00234398
																							1946.21	-15.9514	2.35924	0.983597	0.00235924
																							1946.29	-16.1003	2.34336	0.983458	0.00234336
																							1946.38	-16.2929	2.30106	0.983276	0.00230106
																							1946.46	-16.5247	2.2375	0.983054	0.0022375
																							1946.54	-16.7917	2.15821	0.982797	0.00215821
																							1946.62	-17.0886	2.06931	0.98251	0.00206931
																							1946.71	-17.4112	1.97697	0.982198	0.00197697
																							1946.79	-17.7555	1.88759	0.981863	0.00188759
																							1946.88	-18.1162	1.80803	0.981513	0.00180803
																							1946.96	-18.4891	1.74474	0.98115	0.00174474
																							1947.04	-18.8701	1.70368	0.980779	0.00170368
																							1947.12	-19.2525	1.68683	0.980406	0.00168683
																							1947.21	-19.6295	1.69131	0.98004	0.00169131
																							1947.29	-19.9943	1.71269	0.979685	0.00171269
																							1947.38	-20.3387	1.74517	0.97935	0.00174517
																							1947.46	-20.6561	1.78234	0.979043	0.00178234
																							1947.54	-20.9393	1.81765	0.97877	0.00181765
																							1947.62	-21.1806	1.84473	0.978538	0.00184473
																							1947.71	-21.373	1.85806	0.978356	0.00185806
																							1947.79	-21.5095	1.85319	0.978229	0.00185319
																							1947.88	-21.5824	1.82742	0.978166	0.00182742
																							1947.96	-21.5846	1.78069	0.978174	0.00178069
																							1948.04	-21.5095	1.71734	0.978259	0.00171734
																							1948.12	-21.3625	1.65108	0.978416	0.00165108
																							1948.21	-21.1613	1.60139	0.978627	0.00160139
																							1948.29	-20.9239	1.58579	0.978874	0.00158579
																							1948.38	-20.669	1.61457	0.979139	0.00161457
																							1948.46	-20.4144	1.68695	0.979403	0.00168695
																							1948.54	-20.1782	1.79218	0.979649	0.00179218
																							1948.62	-19.9791	1.91326	0.979858	0.00191326
																							1948.71	-19.835	2.03226	0.980012	0.00203226
																							1948.79	-19.7641	2.13273	0.980093	0.00213273
																							1948.88	-19.7847	2.20074	0.980082	0.00220074
																							1948.96	-19.9149	2.22664	0.979962	0.00222664
																							1949.04	-20.1725	2.20659	0.979714	0.00220659
																							1949.12	-20.5553	2.15335	0.979341	0.00215335
																							1949.21	-21.0435	2.09373	0.978863	0.00209373
																							1949.29	-21.6167	2.05589	0.978299	0.00205589
																							1949.38	-22.2525	2.06343	0.977674	0.00206343
																							1949.46	-22.9304	2.12805	0.977006	0.00212805
																							1949.54	-23.6303	2.24611	0.976316	0.00224611
																							1949.62	-24.3295	2.40052	0.975626	0.00240052
																							1949.71	-25.0076	2.56798	0.974958	0.00256798
																							1949.79	-25.6445	2.72429	0.974331	0.00272429
																							1949.88	-26.2176	2.847	0.973768	0.002847
																							1949.96	-26.7065	2.91817	0.973289	0.00291817
																							1950.04	-27.0914	2.92564	0.972913	0.00292564
																							1950.12	-27.3675	2.87646	0.972647	0.00287646
																							1950.21	-27.5481	2.79511	0.972476	0.00279511
																							1950.29	-27.6466	2.70862	0.972388	0.00270862
																							1950.38	-27.6763	2.64298	0.972368	0.00264298
																							1950.46	-27.6506	2.61758	0.972403	0.00261758
																							1950.54	-27.583	2.64068	0.972481	0.00264068
																							1950.62	-27.487	2.70682	0.972586	0.00270682
																							1950.71	-27.376	2.79941	0.972707	0.00279941
																							1950.79	-27.2633	2.89634	0.97283	0.00289634
																							1950.88	-27.1626	2.97525	0.97294	0.00297525
																							1950.96	-27.087	3.01926	0.973026	0.00301926
																							1951.04	-27.0498	3.02181	0.973073	0.00302181
																							1951.12	-27.0544	3.00233	0.973078	0.00300233
																							1951.21	-27.0952	3.00091	0.973047	0.00300091
																							1951.29	-27.1659	3.05632	0.972986	0.00305632
																							1951.38	-27.2601	3.19346	0.972902	0.00319346
																							1951.46	-27.3718	3.41546	0.9728	0.00341546
																							1951.54	-27.4949	3.70473	0.972686	0.00370473
																							1951.62	-27.6228	4.02946	0.972568	0.00402946
																							1951.71	-27.7496	4.35417	0.972451	0.00435417
																							1951.79	-27.8691	4.64379	0.972342	0.00464379
																							1951.88	-27.9748	4.86472	0.972246	0.00486473
																							1951.96	-28.0607	4.98771	0.97217	0.00498771
																							1952.04	-28.1207	4.98769	0.972119	0.00498769
																							1952.12	-28.1505	4.86448	0.972099	0.00486448
																							1952.21	-28.1478	4.64274	0.972112	0.00464274
																							1952.29	-28.1103	4.35135	0.972159	0.00435135
																							1952.38	-28.0358	4.02363	0.972243	0.00402363
																							1952.46	-27.9223	3.69451	0.972367	0.00369451
																							1952.54	-27.7671	3.39969	0.972532	0.00339969
																							1952.62	-27.5684	3.17178	0.97274	0.00317178
																							1952.71	-27.3239	3.02978	0.972995	0.00302978
																							1952.79	-27.0309	2.97205	0.973298	0.00297205
																							1952.88	-26.6879	2.97467	0.973651	0.00297467
																							1952.96	-26.2924	2.99909	0.974056	0.00299909
																							1953.04	-25.8419	3.00496	0.974517	0.00300496
																							1953.12	-25.3421	2.97209	0.975026	0.00297209
																							1953.21	-24.8043	2.90586	0.975574	0.00290586
																							1953.29	-24.2394	2.82162	0.976149	0.00282162
																							1953.38	-23.6608	2.73965	0.976738	0.00273965
																							1953.46	-23.0795	2.67987	0.977329	0.00267987
																							1953.54	-22.5068	2.65709	0.977912	0.00265709
																							1953.62	-21.9558	2.67632	0.978473	0.00267632
																							1953.71	-21.4377	2.7307	0.979001	0.0027307
																							1953.79	-20.9638	2.80366	0.979485	0.00280366
																							1953.88	-20.5471	2.87287	0.979912	0.00287287
																							1953.96	-20.1987	2.91561	0.980271	0.00291561
																							1954.04	-19.9299	2.91287	0.980549	0.00291287
																							1954.12	-19.7438	2.86405	0.980745	0.00286405
																							1954.21	-19.6338	2.78729	0.980865	0.00278729
																							1954.29	-19.593	2.70511	0.980916	0.00270511
																							1954.38	-19.6149	2.64049	0.980904	0.00264049
																							1954.46	-19.6924	2.61146	0.980836	0.00261146
																							1954.54	-19.8192	2.62674	0.980719	0.00262674
																							1954.62	-19.9882	2.68281	0.98056	0.00268281
																							1954.71	-20.1926	2.76531	0.980366	0.00276531
																							1954.79	-20.4261	2.85362	0.980142	0.00285362
																							1954.88	-20.6813	2.92548	0.979896	0.00292548
																							1954.96	-20.9518	2.96212	0.979636	0.00296212
																							1955.04	-21.2305	2.95248	0.979367	0.00295248
																							1955.12	-21.4932	2.90843	0.979114	0.00290843
																							1955.21	-21.7008	2.86227	0.978916	0.00286227
																							1955.29	-21.8134	2.84851	0.978813	0.00284851
																							1955.38	-21.7905	2.89498	0.978846	0.00289498
																							1955.46	-21.5922	3.01388	0.979054	0.00301388
																							1955.54	-21.1778	3.19859	0.979479	0.00319859
																							1955.62	-20.508	3.42636	0.980159	0.00342636
																							1955.71	-19.5426	3.66728	0.981135	0.00366728
																							1955.79	-18.2395	3.89013	0.982448	0.00389013
																							1955.88	-16.5619	4.06523	0.984137	0.00406523
																							1955.96	-14.4681	4.16808	0.986242	0.00416808
																							1956.04	-11.917	4.18072	0.988805	0.00418072
																							1956.12	-8.92692	4.10985	0.991808	0.00410985
																							1956.21	-5.55759	3.98543	0.995189	0.00398543
																							1956.29	-1.86904	3.84175	0.998891	0.00384175
																							1956.38	2.06519	3.71405	1.00284	0.00371405
																							1956.46	6.18471	3.63222	1.00697	0.00363222
																							1956.54	10.43	3.61468	1.01123	0.00361468
																							1956.62	14.7263	3.66283	1.01554	0.00366283
																							1956.71	19.0138	3.76047	1.01984	0.00376047
																							1956.79	23.2331	3.87926	1.02407	0.00387926
																							1956.88	27.3091	3.9853	1.02816	0.0039853
																							1956.96	31.1826	4.04622	1.03205	0.00404622
																							1957.04	34.7957	4.03584	1.03568	0.00403584
																							1957.12	38.1427	3.95327	1.03904	0.00395327
																							1957.21	41.2957	3.82324	1.0422	0.00382324
																							1957.29	44.3287	3.67741	1.04525	0.00367741
																							1957.38	47.3049	3.55022	1.04824	0.00355022
																							1957.46	50.2984	3.47194	1.05125	0.00347194
																							1957.54	53.3834	3.46174	1.05434	0.00346174
																							1957.62	56.623	3.5213	1.0576	0.0035213
																							1957.71	60.0911	3.63402	1.06108	0.00363402
																							1957.79	63.863	3.77075	1.06487	0.00377075
																							1957.88	68	3.89679	1.06902	0.00389679
																							1957.96	72.5769	3.97915	1.07361	0.00397915
																							1958.04	77.6672	3.99102	1.07872	0.00399102
																							1958.12	83.2495	3.93053	1.08431	0.00393053
																							1958.21	89.2439	3.82092	1.09033	0.00382092
																							1958.29	95.5695	3.6915	1.09667	0.0036915
																							1958.38	102.122	3.57374	1.10324	0.00357374
																							1958.46	108.82	3.49508	1.10996	0.00349508
																							1958.54	115.583	3.47328	1.11674	0.00347328
																							1958.62	122.306	3.51103	1.12348	0.00351103
																							1958.71	128.908	3.59488	1.1301	0.00359488
																							1958.79	135.307	3.69963	1.13651	0.00369963
																							1958.88	141.399	3.79428	1.14263	0.00379428
																							1958.96	147.104	3.8488	1.14835	0.0038488
																							1959.04	152.341	3.83896	1.1536	0.00383896
																							1959.12	157.078	3.76485	1.15836	0.00376485
																							1959.21	161.366	3.65109	1.16266	0.00365109
																							1959.29	165.258	3.52855	1.16657	0.00352855
																							1959.38	168.793	3.42959	1.17012	0.00342959
																							1959.46	172.026	3.38081	1.17337	0.00338081
																							1959.54	175.006	3.39652	1.17636	0.00339652
																							1959.62	177.776	3.4737	1.17915	0.0034737
																							1959.71	180.388	3.59309	1.18178	0.00359309
																							1959.79	182.893	3.7253	1.1843	0.0037253
																							1959.88	185.333	3.83707	1.18675	0.00383707
																							1959.96	187.76	3.89773	1.18919	0.00389773
																							1960.04	190.223	3.88311	1.19167	0.00388311
																							1960.12	192.72	3.79472	1.19418	0.00379472
																							1960.21	195.214	3.65957	1.19669	0.00365957
																							1960.29	197.667	3.51144	1.19916	0.00351144
																							1960.38	200.03	3.38664	1.20154	0.00338664
																							1960.46	202.266	3.31648	1.20379	0.00331648
																							1960.54	204.335	3.31962	1.20587	0.00331962
																							1960.62	206.19	3.39531	1.20774	0.00339531
																							1960.71	207.794	3.52378	1.20936	0.00352378
																							1960.79	209.105	3.67327	1.21068	0.00367327
																							1960.88	210.08	3.80764	1.21167	0.00380764
																							1960.96	210.677	3.89384	1.21228	0.00389384
																							1961.04	210.86	3.90608	1.21248	0.00390608
																							1961.12	210.676	3.84525	1.21231	0.00384525
																							1961.21	210.258	3.73845	1.2119	0.00373845
																							1961.29	209.744	3.61885	1.2114	0.00361885
																							1961.38	209.273	3.52097	1.21094	0.00352097
																							1961.46	208.979	3.47331	1.21066	0.00347331
																							1961.54	209.002	3.4916	1.21069	0.0034916
																							1961.62	209.479	3.57346	1.21118	0.00357346
																							1961.71	210.546	3.69948	1.21226	0.00369948
																							1961.79	212.344	3.83949	1.21407	0.00383949
																							1961.88	215.004	3.95922	1.21675	0.00395922
																							1961.96	218.668	4.02701	1.22043	0.00402701
																							1962.04	223.474	4.01806	1.22526	0.00401806
																							1962.12	229.474	3.93399	1.23128	0.00393399
																							1962.21	236.664	3.80246	1.23849	0.00380246
																							1962.29	245.041	3.65733	1.24689	0.00365733
																							1962.38	254.573	3.53414	1.25645	0.00353414
																							1962.46	265.257	3.46257	1.26716	0.00346257
																							1962.54	277.095	3.45946	1.27903	0.00345946
																							1962.62	290.046	3.52319	1.29202	0.00352319
																							1962.71	304.111	3.63451	1.30612	0.00363451
																							1962.79	319.297	3.7636	1.32134	0.0037636
																							1962.88	335.554	3.87781	1.33764	0.00387781
																							1962.96	352.887	3.94981	1.35501	0.00394981
																							1963.04	371.303	3.96379	1.37347	0.00396379
																							1963.12	390.635	3.93643	1.39284	0.00393643
																							1963.21	410.681	3.91232	1.41294	0.00391232
																							1963.29	431.236	3.93763	1.43354	0.00393763
																							1963.38	452.022	4.04711	1.45437	0.00404711
																							1963.46	472.833	4.25328	1.47523	0.00425328
																							1963.54	493.465	4.54384	1.49591	0.00454384
																							1963.62	513.638	4.88633	1.51614	0.00488633
																							1963.71	533.149	5.24013	1.53569	0.00524013
																							1963.79	551.791	5.56308	1.55438	0.00556308
																							1963.88	569.288	5.8145	1.57192	0.0058145
																							1963.96	585.434	5.95965	1.58811	0.00595965
																							1964.04	600.024	5.97085	1.60274	0.00597085
																							1964.12	612.943	5.85242	1.6157	0.00585242
																							1964.21	624.278	5.63991	1.62707	0.00563991
																							1964.29	634.111	5.3747	1.63694	0.0053747
																							1964.38	642.494	5.10195	1.64535	0.00510195
																							1964.46	649.51	4.86443	1.6524	0.00486443
																							1964.54	655.241	4.69681	1.65816	0.00469681
																							1964.62	659.745	4.6175	1.66268	0.0046175
																							1964.71	663.102	4.62123	1.66606	0.00462123
																							1964.79	665.388	4.68114	1.66837	0.00468114
																							1964.88	666.672	4.75617	1.66967	0.00475617
																							1964.96	667.028	4.80184	1.67005	0.00480184
																							1965.04	666.53	4.77968	1.66957	0.00477968
																							1965.12	665.272	4.68286	1.66832	0.00468286
																							1965.21	663.364	4.53819	1.66643	0.00453819
																							1965.29	660.914	4.38269	1.66399	0.00438269
																							1965.38	658.04	4.25708	1.66113	0.00425708
																							1965.46	654.851	4.19613	1.65795	0.00419613
																							1965.54	651.453	4.21979	1.65456	0.00421979
																							1965.62	647.967	4.32586	1.65108	0.00432586
																							1965.71	644.5	4.49089	1.64763	0.00449089
																							1965.79	641.16	4.67788	1.6443	0.00467788
																							1965.88	638.066	4.84453	1.64121	0.00484453
																							1965.96	635.325	4.95163	1.63849	0.00495163
																							1966.04	633.043	4.96796	1.63622	0.00496796
																							1966.12	631.239	4.89325	1.63442	0.00489325
																							1966.21	629.829	4.7581	1.63303	0.0047581
																							1966.29	628.726	4.60063	1.63194	0.00460063
																							1966.38	627.85	4.46142	1.63108	0.00446142
																							1966.46	627.115	4.37545	1.63036	0.00437545
																							1966.54	626.434	4.36454	1.62969	0.00436454
																							1966.62	625.725	4.43045	1.629	0.00443045
																							1966.71	624.902	4.5541	1.62819	0.0045541
																							1966.79	623.88	4.70158	1.62718	0.00470158
																							1966.88	622.577	4.83165	1.62589	0.00483165
																							1966.96	620.906	4.90397	1.62423	0.00490397
																							1967.04	618.784	4.88414	1.62212	0.00488414
																							1967.12	616.216	4.76719	1.61957	0.00476719
																							1967.21	613.28	4.5787	1.61664	0.0045787
																							1967.29	610.056	4.35252	1.61343	0.00435252
																							1967.38	606.635	4.12764	1.61002	0.00412764
																							1967.46	603.099	3.94173	1.60649	0.00394173
																							1967.54	599.527	3.82484	1.60292	0.00382484
																							1967.62	596.011	3.79085	1.59942	0.00379085
																							1967.71	592.632	3.83137	1.59605	0.00383137
																							1967.79	589.469	3.91912	1.59289	0.00391912
																							1967.88	586.615	4.01609	1.59005	0.00401609
																							1967.96	584.149	4.08415	1.58759	0.00408415
																							1968.04	582.15	4.09333	1.58561	0.00409333
																							1968.12	580.619	4.04429	1.58409	0.00404429
																							1968.21	579.466	3.96767	1.58295	0.00396767
																							1968.29	578.598	3.90091	1.58209	0.00390091
																							1968.38	577.926	3.8796	1.58144	0.0038796
																							1968.46	577.358	3.92762	1.58088	0.00392762
																							1968.54	576.802	4.05022	1.58034	0.00405022
																							1968.62	576.168	4.23201	1.57972	0.00423201
																							1968.71	575.363	4.44333	1.57893	0.00444333
																							1968.79	574.295	4.6481	1.57788	0.0046481
																							1968.88	572.876	4.80985	1.57647	0.00480985
																							1968.96	571.013	4.89817	1.57462	0.00489817
																							1969.04	568.615	4.89301	1.57223	0.00489301
																							1969.12	565.69	4.80841	1.56932	0.00480841
																							1969.21	562.329	4.68996	1.56596	0.00468995
																							1969.29	558.624	4.58886	1.56227	0.00458886
																							1969.38	554.68	4.55272	1.55833	0.00455272
																							1969.46	550.589	4.61296	1.55424	0.00461296
																							1969.54	546.442	4.7758	1.5501	0.0047758
																							1969.62	542.346	5.02	1.54601	0.00502
																							1969.71	538.393	5.306	1.54207	0.005306
																							1969.79	534.675	5.58635	1.53835	0.00558635
																							1969.88	531.296	5.81259	1.53498	0.00581259
																							1969.96	528.35	5.94198	1.53204	0.00594198
																							1970.04	525.926	5.93993	1.52963	0.00593993
																							1970.12	524.046	5.80651	1.52776	0.00580651
																							1970.21	522.648	5.57635	1.52637	0.00557635
																							1970.29	521.666	5.29203	1.52541	0.00529203
																							1970.38	521.04	5.00173	1.52479	0.00500173
																							1970.46	520.705	4.75248	1.52447	0.00475248
																							1970.54	520.596	4.58345	1.52438	0.00458345
																							1970.62	520.65	4.51575	1.52445	0.00451575
																							1970.71	520.804	4.54342	1.52462	0.00454342
																							1970.79	520.995	4.63584	1.52482	0.00463585
																							1970.88	521.157	4.74689	1.525	0.00474689
																							1970.96	521.229	4.82778	1.52509	0.00482778
																							1971.04	521.146	4.83717	1.52502	0.00483717
																							1971.12	520.871	4.76762	1.52476	0.00476762
																							1971.21	520.39	4.64704	1.5243	0.00464704
																							1971.29	519.688	4.51353	1.52361	0.00451353
																							1971.38	518.754	4.4083	1.52269	0.0044083
																							1971.46	517.573	4.36601	1.52152	0.00436601
																							1971.54	516.131	4.40598	1.52009	0.00440598
																							1971.62	514.417	4.5254	1.51838	0.0045254
																							1971.71	512.418	4.70061	1.51639	0.00470061
																							1971.79	510.116	4.89457	1.5141	0.00489457
																							1971.88	507.504	5.0647	1.5115	0.0050647
																							1971.96	504.566	5.17112	1.50857	0.00517112
																							1972.04	501.286	5.18133	1.50529	0.00518133
																							1972.12	497.69	5.09409	1.5017	0.00509409
																							1972.21	493.66	4.93987	1.49768	0.00493987
																							1972.29	489.096	4.75726	1.49312	0.00475726
																							1972.38	484.18	4.58851	1.4882	0.00458851
																							1972.46	479.276	4.47186	1.4833	0.00447186
																							1972.54	474.665	4.43381	1.47869	0.00443381
																							1972.62	470.391	4.48094	1.47442	0.00448094
																							1972.71	466.378	4.5971	1.47041	0.0045971
																							1972.79	462.735	4.74876	1.46677	0.00474876
																							1972.88	459.779	4.8926	1.46382	0.0048926
																							1972.96	457.628	4.98442	1.46168	0.00498442
																							1973.04	455.848	4.98411	1.45991	0.00498411
																							1973.12	453.59	4.87803	1.45766	0.00487803
																							1973.21	450.221	4.6818	1.4543	0.0046818
																							1973.29	445.899	4.41947	1.44998	0.00441947
																							1973.38	441.52	4.12222	1.4456	0.00412222
																							1973.46	438.017	3.82488	1.4421	0.00382488
																							1973.54	435.682	3.56438	1.43978	0.00356438
																							1973.62	433.979	3.37496	1.43808	0.00337496
																							1973.71	431.986	3.27692	1.4361	0.00327692
																							1973.79	429.165	3.26895	1.43328	0.00326895
																							1973.88	425.86	3.32614	1.42998	0.00332614
																							1973.96	422.973	3.40772	1.4271	0.00340772
																							1974.04	420.909	3.46839	1.42505	0.00346839
																							1974.12	419.02	1.64954	1.42317	0.00164954
																							1974.21	415.122	1.59446	1.41927	0.00159446
																							1974.29	408.334	1.7286	1.41248	0.0017286
																							1974.38	400.173	1.92661	1.40431	0.00192661
																							1974.46	393.85	1.97857	1.39798	0.00197857
																							1974.54	391.898	1.87325	1.39604	0.00187325
																							1974.62	394.179	1.8344	1.39834	0.0018344
																							1974.71	398.131	1.9541	1.40232	0.0019541
																							1974.79	400.934	2.14592	1.40514	0.00214592
																							1974.88	401.367	2.36115	1.40559	0.00236115
																							1974.96	399.959	2.41512	1.40419	0.00241512
																							1975.04	397.849	2.16594	1.40209	0.00216594
																							1975.12	395.831	1.81781	1.40008	0.00181781
																							1975.21	394.142	1.67005	1.3984	0.00167005
																							1975.29	392.573	1.65109	1.39684	0.00165109
																							1975.38	390.495	1.67221	1.39477	0.00167221
																							1975.46	387.076	1.8598	1.39135	0.0018598
																							1975.54	381.993	2.11325	1.38627	0.00211325
																							1975.62	376.107	2.33316	1.38038	0.00233316
																							1975.71	371.211	2.5735	1.37548	0.0025735
																							1975.79	368.895	2.66274	1.37317	0.00266274
																							1975.88	369.371	2.53055	1.37366	0.00253055
																							1975.96	371.256	2.44032	1.37557	0.00244032
																							1976.04	372.487	2.42945	1.37682	0.00242945
																							1976.12	371.546	2.38118	1.37589	0.00238118
																							1976.21	368.182	2.31001	1.37253	0.00231001
																							1976.29	363.248	2.15982	1.36759	0.00215982
																							1976.38	358.035	2.15452	1.36237	0.00215452
																							1976.46	353.537	2.45156	1.35788	0.00245156
																							1976.54	350.079	2.56035	1.35442	0.00256035
																							1976.62	347.277	2.29575	1.35162	0.00229575
																							1976.71	344.309	2.00851	1.34866	0.00200851
																							1976.79	340.591	1.91213	1.34494	0.00191213
																							1976.88	336.57	1.99416	1.34092	0.00199416
																							1976.96	333.778	2.19288	1.33813	0.00219288
																							1977.04	333.723	2.24226	1.33809	0.00224226
																							1977.12	336.262	2.17523	1.34065	0.00217523
																							1977.21	339.184	2.28217	1.3436	0.00228217
																							1977.29	339.786	2.40595	1.34422	0.00240595
																							1977.38	337.095	2.46383	1.34153	0.00246383
																							1977.46	332.508	2.71678	1.33694	0.00271678
																							1977.54	328.313	2.95438	1.33275	0.00295438
																							1977.62	325.887	2.86355	1.33032	0.00286355
																							1977.71	325.368	2.62709	1.32982	0.00262709
																							1977.79	326.584	2.59913	1.33105	0.00259913
																							1977.88	329.353	3.04719	1.33384	0.00304719
																							1977.96	332.658	3.83794	1.33717	0.00383794
																							1978.04	334.182	4.29348	1.33872	0.00429348
																							1978.12	331.667	4.00542	1.33621	0.00400542
																							1978.21	325.132	3.36691	1.32966	0.00336691
																							1978.29	317.405	3.08649	1.32192	0.00308649
																							1978.38	312.137	3.05456	1.31665	0.00305456
																							1978.46	311.092	2.79959	1.31561	0.00279959
																							1978.54	313.433	2.46166	1.31797	0.00246166
																							1978.62	317.083	2.60022	1.32165	0.00260022
																							1978.71	320.338	3.17393	1.32493	0.00317393
																							1978.79	322.175	3.66966	1.32679	0.00366965
																							1978.88	321.831	3.85551	1.32646	0.00385551
																							1978.96	318.888	3.73088	1.32352	0.00373088
																							1979.04	313.811	3.5178	1.31843	0.0035178
																							1979.12	308.022	3.25845	1.31264	0.00325845
																							1979.21	302.954	2.88441	1.30757	0.00288441
																							1979.29	299.24	2.4042	1.30385	0.0024042
																							1979.38	296.878	2.23348	1.30149	0.00223348
																							1979.46	295.843	2.36497	1.30047	0.00236497
																							1979.54	296.11	2.44924	1.30075	0.00244924
																							1979.62	297.025	2.43404	1.30168	0.00243404
																							1979.71	297.249	2.40289	1.30192	0.00240289
																							1979.79	295.766	2.38861	1.30044	0.00238861
																							1979.88	292.945	2.5442	1.29763	0.0025442
																							1979.96	290.218	2.88656	1.2949	0.00288656
																							1980.04	288.57	3.00042	1.29326	0.00300042
																							1980.12	287.447	2.72274	1.29215	0.00272274
																							1980.21	285.306	2.35185	1.29001	0.00235185
																							1980.29	281.287	2.36102	1.28599	0.00236102
																							1980.38	276.314	2.49901	1.28101	0.00249901
																							1980.46	272.543	2.52291	1.27724	0.00252291
																							1980.54	271.735	2.35041	1.27644	0.00235041
																							1980.62	273.872	2.18055	1.2786	0.00218055
																							1980.71	277.114	2.0919	1.28187	0.0020919
																							1980.79	279.133	2.04007	1.28391	0.00204007
																							1980.88	278.742	2.1206	1.28353	0.0021206
																							1980.96	276.527	2.36409	1.28132	0.00236409
																							1981.04	273.911	2.42173	1.2787	0.00242173
																							1981.12	271.595	2.35941	1.27639	0.00235941
																							1981.21	268.938	2.40416	1.27374	0.00240416
																							1981.29	264.979	2.5069	1.26978	0.0025069
																							1981.38	260.009	2.58755	1.2648	0.00258755
																							1981.46	255.846	2.75203	1.26063	0.00275203
																							1981.54	254.386	2.74352	1.25918	0.00274352
																							1981.62	255.8	2.61144	1.26061	0.00261144
																							1981.71	258.268	2.37321	1.2631	0.00237321
																							1981.79	259.668	2.09287	1.26452	0.00209287
																							1981.88	259.495	2.13558	1.26436	0.00213558
																							1981.96	259.034	2.67144	1.26391	0.00267144
																							1982.04	259.433	3.25525	1.26432	0.00325525
																							1982.12	259.83	3.61371	1.26473	0.00361371
																							1982.21	257.878	3.61535	1.26279	0.00361535
																							1982.29	252.264	3.13131	1.25717	0.00313131
																							1982.38	244.68	2.39613	1.24956	0.00239613
																							1982.46	238.919	2.22419	1.24379	0.00222419
																							1982.54	237.792	2.65301	1.24267	0.00265301
																							1982.62	240.626	2.87404	1.24553	0.00287404
																							1982.71	243.766	2.76316	1.2487	0.00276316
																							1982.79	243.696	2.63235	1.24864	0.00263235
																							1982.88	239.987	2.61467	1.24493	0.00261467
																							1982.96	235.487	2.54798	1.24042	0.00254798
																							1983.04	233.6	2.36169	1.23854	0.00236169
																							1983.12	235.118	2.40273	1.24008	0.00240273
																							1983.21	237.468	2.89566	1.24245	0.00289566
																							1983.29	237.172	3.28127	1.24216	0.00328127
																							1983.38	233.187	3.15893	1.23818	0.00315893
																							1983.46	227.881	2.83159	1.23286	0.00283159
																							1983.54	224.699	2.76603	1.22968	0.00276603
																							1983.62	224.978	2.81094	1.22997	0.00281094
																							1983.71	227.111	2.78487	1.23212	0.00278487
																							1983.79	228.653	2.95357	1.23369	0.00295357
																							1983.88	228.682	3.23326	1.23373	0.00323326
																							1983.96	227.906	3.15036	1.23296	0.00315036
																							1984.04	226.928	2.90126	1.23199	0.00290126
																							1984.12	225.235	3.13304	1.2303	0.00313304
																							1984.21	222.16	3.39691	1.22723	0.00339691
																							1984.29	218.327	3.15243	1.22339	0.00315243
																							1984.38	215.465	2.78062	1.22053	0.00278062
																							1984.46	214.638	2.61294	1.21971	0.00261294
																							1984.54	215.103	2.4558	1.22019	0.0024558
																							1984.62	215.155	2.41601	1.22025	0.00241601
																							1984.71	213.982	2.41207	1.21909	0.00241207
																							1984.79	212.437	2.15816	1.21755	0.00215816
																							1984.88	211.959	2.16073	1.21708	0.00216073
																							1984.96	212.916	2.65031	1.21806	0.00265031
																							1985.04	214.073	2.81015	1.21923	0.00281015
																							1985.12	213.597	2.44773	1.21876	0.00244773
																							1985.21	210.632	2.11752	1.2158	0.00211752
																							1985.29	206.066	2.10636	1.21123	0.00210636
																							1985.38	201.99	2.20943	1.20714	0.00220943
																							1985.46	200.209	2.34036	1.20537	0.00234036
																							1985.54	201.052	2.40083	1.20623	0.00240083
																							1985.62	203.267	2.40316	1.20846	0.00240316
																							1985.71	205.055	2.41104	1.21027	0.00241104
																							1985.79	205.293	2.34157	1.21052	0.00234157
																							1985.88	204.024	2.22954	1.20926	0.00222954
																							1985.96	202.014	2.15355	1.20725	0.00215355
																							1986.04	199.968	2.04625	1.20521	0.00204625
																							1986.12	198.11	1.99156	1.20336	0.00199156
																							1986.21	196.286	2.05728	1.20154	0.00205728
																							1986.29	194.397	2.00196	1.19965	0.00200196
																							1986.38	192.759	1.7589	1.19802	0.0017589
																							1986.46	192.021	1.60556	1.19729	0.00160556
																							1986.54	192.616	1.5888	1.1979	0.0015888
																							1986.62	194.113	1.50943	1.19942	0.00150943
																							1986.71	195.203	1.48498	1.20052	0.00148498
																							1986.79	194.607	1.61529	1.19994	0.00161529
																							1986.88	192.254	1.66255	1.19758	0.00166255
																							1986.96	189.466	1.48361	1.1948	0.00148361
																							1987.04	187.708	1.22594	1.19304	0.00122594
																							1987.12	187.006	1.24317	1.19235	0.00124317
																							1987.21	185.744	1.4833	1.19109	0.0014833
																							1987.29	182.318	1.56614	1.18766	0.00156614
																							1987.38	177.073	1.46446	1.18241	0.00146446
																							1987.46	172.431	1.47863	1.17776	0.00147863
																							1987.54	170.962	1.66646	1.17629	0.00166646
																							1987.62	173.239	1.71934	1.17859	0.00171934
																							1987.71	177.546	1.52983	1.18293	0.00152983
																							1987.79	181.542	1.31933	1.18696	0.00131933
																							1987.88	183.984	1.26561	1.18942	0.00126561
																							1987.96	184.973	1.29563	1.19043	0.00129563
																							1988.04	184.855	1.38365	1.19032	0.00138365
																							1988.12	183.355	1.51922	1.18882	0.00151922
																							1988.21	179.858	1.67112	1.18532	0.00167112
																							1988.29	174.414	1.77689	1.17987	0.00177689
																							1988.38	168.394	1.77123	1.17383	0.00177123
																							1988.46	164.039	1.70486	1.16947	0.00170486
																							1988.54	163.201	1.63787	1.16864	0.00163787
																							1988.62	165.99	1.69191	1.17145	0.00169191
																							1988.71	170.398	1.97157	1.17589	0.00197157
																							1988.79	173.472	2.16176	1.17899	0.00216176
																							1988.88	173.314	2.08753	1.17884	0.00208753
																							1988.96	170.362	2.05104	1.17589	0.00205104
																							1989.04	166.7	2.14421	1.17222	0.00214421
																							1989.12	164.188	2.06814	1.16971	0.00206814
																							1989.21	163.084	2.03234	1.16861	0.00203234
																							1989.29	162.64	2.16708	1.16818	0.00216708
																							1989.38	162.291	2.11854	1.16784	0.00211854
																							1989.46	162.116	1.79087	1.16768	0.00179087
																							1989.54	162.252	1.55419	1.16782	0.00155419
																							1989.62	162.324	1.55557	1.16791	0.00155557
																							1989.71	161.711	1.72161	1.1673	0.00172161
																							1989.79	160.253	1.89549	1.16585	0.00189549
																							1989.88	158.484	1.775	1.16409	0.001775
																							1989.96	157.124	1.45018	1.16273	0.00145018
																							1990.04	156.437	1.29164	1.16205	0.00129164
																							1990.12	155.988	1.46223	1.16161	0.00146223
																							1990.21	154.864	1.79608	1.16049	0.00179608
																							1990.29	152.229	2.09069	1.15786	0.00209069
																							1990.38	148.03	2.1081	1.15365	0.0021081
																							1990.46	143.415	1.92732	1.14902	0.00192732
																							1990.54	140.337	1.89752	1.14594	0.00189752
																							1990.62	140.252	1.93626	1.14587	0.00193626
																							1990.71	142.868	1.78825	1.14851	0.00178825
																							1990.79	146.29	1.66618	1.15196	0.00166618
																							1990.88	148.508	1.57656	1.1542	0.00157656
																							1990.96	148.886	1.46457	1.15459	0.00146457
																							1991.04	148.109	1.38835	1.15382	0.00138835
																							1991.12	146.939	1.29887	1.15266	0.00129887
																							1991.21	145.36	1.1427	1.15108	0.0011427
																							1991.29	143.074	1.10783	1.1488	0.00110783
																							1991.38	140.562	1.35118	1.14628	0.00135118
																							1991.46	139.121	1.80392	1.14485	0.00180392
																							1991.54	139.732	2.19766	1.14547	0.00219766
																							1991.62	141.998	2.24679	1.14776	0.00224679
																							1991.71	144.413	1.98527	1.1502	0.00198527
																							1991.79	145.649	1.68168	1.15146	0.00168168
																							1991.88	145.502	1.84364	1.15132	0.00184364
																							1991.96	144.711	2.32322	1.15054	0.00232322
																							1992.04	143.947	2.61823	1.14978	0.00261823
																							1992.12	143.395	2.57169	1.14924	0.00257169
																							1992.21	142.498	2.54433	1.14835	0.00254433
																							1992.29	140.602	2.77532	1.14645	0.00277532
																							1992.38	137.824	2.81718	1.14367	0.00281718
																							1992.46	135.418	2.67556	1.14126	0.00267556
																							1992.54	135.139	2.88774	1.141	0.00288774
																							1992.62	137.789	3.28025	1.14367	0.00328025
																							1992.71	142.129	3.4091	1.14804	0.0034091
																							1992.79	145.4	3.25804	1.15134	0.00325804
																							1992.88	145.261	3.08577	1.15122	0.00308577
																							1992.96	141.525	3.19554	1.14747	0.00319554
																							1993.04	135.995	3.41785	1.14192	0.00341785
																							1993.12	130.805	3.26321	1.13672	0.00326321
																							1993.21	126.985	2.6891	1.13289	0.0026891
																							1993.29	124.631	2.27892	1.13054	0.00227892
																							1993.38	123.877	2.35033	1.12979	0.00235033
																							1993.46	125.16	2.49108	1.13109	0.00249108
																							1993.54	128.441	2.69388	1.1344	0.00269388
																							1993.62	132.48	2.99104	1.13847	0.00299104
																							1993.71	135.292	3.10705	1.14131	0.00310705
																							1993.79	135.407	3.01323	1.14144	0.00301323
																							1993.88	132.827	2.74971	1.13886	0.00274971
																							1993.96	128.933	2.21979	1.13495	0.00221979
																							1994.04	125.537	1.62669	1.13155	0.00162669
																							1994.12	123.797	1.39315	1.12981	0.00139315
																							1994.21	123.562	1.37422	1.12959	0.00137422
																							1994.29	123.641	1.31129	1.12968	0.00131129
																							1994.38	122.824	1.23885	1.12887	0.00123885
																							1994.46	120.935	1.15827	1.12698	0.00115827
																							1994.54	118.996	1.06247	1.12504	0.00106247
																							1994.62	118.314	0.994742	1.12437	0.000994742
																							1994.71	119.272	1.00661	1.12534	0.00100661
																							1994.79	120.997	1.11456	1.12709	0.00111456
																							1994.88	122.118	1.22398	1.12823	0.00122398
																							1994.96	121.897	1.23599	1.12801	0.00123599
																							1995.04	120.662	1.16947	1.12678	0.00116947
																							1995.12	119.285	1.11173	1.12541	0.00111173
																							1995.21	118.277	1.08636	1.12441	0.00108636
																							1995.29	117.447	1.05163	1.12359	0.00105163
																							1995.38	116.337	1.00429	1.12248	0.00100429
																							1995.46	114.886	0.992336	1.12103	0.000992336
																							1995.54	113.583	1.02447	1.11973	0.00102447
																							1995.62	112.988	1.06223	1.11915	0.00106223
																							1995.71	113.164	1.11016	1.11934	0.00111016
																							1995.79	113.665	1.16244	1.11985	0.00116244
																							1995.88	114.003	1.15425	1.1202	0.00115425
																							1995.96	114.075	1.08577	1.12029	0.00108577
																							1996.04	114.087	1.02707	1.12031	0.00102707
																							1996.12	114.133	0.984942	1.12037	0.000984942
																							1996.21	113.945	0.977065	1.12019	0.000977065
																							1996.29	113.134	1.06825	1.11938	0.00106825
																							1996.38	111.731	1.17325	1.11799	0.00117325
																							1996.46	110.391	1.19035	1.11665	0.00119035
																							1996.54	109.91	1.16702	1.11618	0.00116702
																							1996.62	110.409	1.1593	1.11669	0.0011593
																							1996.71	111.006	1.15456	1.1173	0.00115456
																							1996.79	110.515	1.16632	1.11682	0.00116632
																							1996.88	108.593	1.18061	1.1149	0.00118061
																							1996.96	106.223	1.14757	1.11252	0.00114757
																							1997.04	104.959	1.10955	1.11126	0.00110955
																							1997.12	105.611	1.17606	1.11193	0.00117606
																							1997.21	107.571	1.32919	1.11391	0.00132919
																							1997.29	109.378	1.44367	1.11574	0.00144367
																							1997.38	109.874	1.43654	1.11625	0.00143654
																							1997.46	108.961	1.30837	1.11535	0.00130837
																							1997.54	107.442	1.19222	1.11383	0.00119222
																							1997.62	106.296	1.2339	1.11269	0.0012339
																							1997.71	105.994	1.34933	1.1124	0.00134933
																							1997.79	106.32	1.45625	1.11273	0.00145625
																							1997.88	106.648	1.54649	1.11308	0.00154649
																							1997.96	106.427	1.54024	1.11286	0.00154024
																							1998.04	105.506	1.42763	1.11195	0.00142763
																							1998.12	104.131	1.36876	1.11058	0.00136876
																							1998.21	102.698	1.4133	1.10915	0.0014133
																							1998.29	101.528	1.39565	1.10798	0.00139565
																							1998.38	100.81	1.36263	1.10727	0.00136263
																							1998.46	100.575	1.58758	1.10705	0.00158758
																							1998.54	100.652	1.89973	1.10713	0.00189973
																							1998.62	100.648	1.91546	1.10714	0.00191546
																							1998.71	100.127	1.57621	1.10663	0.00157621
																							1998.79	98.9251	1.1416	1.10543	0.0011416
																							1998.88	97.3191	0.906279	1.10383	0.000906279
																							1998.96	95.8547	0.832003	1.10236	0.000832003
																							1999.04	95.002	0.750269	1.10152	0.000750269
																							1999.12	94.9111	0.690312	1.10144	0.000690312
																							1999.21	95.3647	0.7296	1.1019	0.0007296
																							1999.29	95.8682	0.824882	1.10242	0.000824882
																							1999.38	95.8262	0.890856	1.10239	0.000890856
																							1999.46	94.8668	0.864303	1.10144	0.000864303
																							1999.54	93.1701	0.772224	1.09974	0.000772224
																							1999.62	91.4898	0.754823	1.09806	0.000754823
																							1999.71	90.6722	0.826514	1.09725	0.000826514
																							1999.79	91.0573	0.849065	1.09765	0.000849065
																							1999.88	92.2685	0.780441	1.09888	0.000780441
																							1999.96	93.5538	0.697022	1.10018	0.000697022
																							2000.04	94.2597	0.694268	1.1009	0.000694268
																							2000.12	94.0217	0.738056	1.10068	0.000738056
																							2000.21	92.7275	0.723905	1.09938	0.000723905
																							2000.29	90.5469	0.669016	1.0972	0.000669016
																							2000.38	88.0906	0.68114	1.09474	0.00068114
																							2000.46	86.3028	0.746052	1.09295	0.000746052
																							2000.54	85.9509	0.798839	1.09261	0.000798839
																							2000.62	87.0256	0.85494	1.0937	0.00085494
																							2000.71	88.6649	0.902182	1.09536	0.000902182
																							2000.79	89.7703	0.891502	1.09649	0.000891502
																							2000.88	89.7847	0.841023	1.09651	0.000841023
																							2000.96	88.9893	0.798767	1.09572	0.000798767
																							2001.04	88.1136	0.775431	1.09485	0.000775431
																							2001.12	87.7046	0.80006	1.09445	0.00080006
																							2001.21	87.7496	0.870554	1.09451	0.000870554
																							2001.29	87.7682	0.909245	1.09454	0.000909245
																							2001.38	87.1932	0.897305	1.09397	0.000897305
																							2001.46	85.7837	0.909649	1.09256	0.000909649
																							2001.54	83.8291	0.971802	1.09061	0.000971802
																							2001.62	82.0074	0.994317	1.08879	0.000994317
																							2001.71	80.9181	0.940188	1.0877	0.000940188
																							2001.79	80.7004	0.899719	1.08749	0.000899719
																							2001.88	81.0797	0.894649	1.08788	0.000894649
																							2001.96	81.789	0.846317	1.08861	0.000846317
																							2002.04	82.8192	0.800832	1.08966	0.000800832
																							2002.12	84.125	0.81547	1.09098	0.00081547
																							2002.21	85.1958	0.801074	1.09207	0.000801074
																							2002.29	85.1899	0.736035	1.09208	0.000736035
																							2002.38	83.7173	0.695328	1.0906	0.000695328
																							2002.46	81.4239	0.678568	1.08831	0.000678568
																							2002.54	79.6027	0.679062	1.08649	0.000679062
																							2002.62	79.1466	0.744374	1.08604	0.000744374
																							2002.71	79.8571	0.807952	1.08676	0.000807952
																							2002.79	80.7487	0.770875	1.08767	0.000770875
																							2002.88	80.8724	0.671721	1.08781	0.000671721
																							2002.96	79.9235	0.644466	1.08686	0.000644466
																							2003.04	78.3217	0.719717	1.08526	0.000719717
																							2003.12	76.9552	0.805973	1.0839	0.000805973
																							2003.21	76.6651	0.846206	1.08362	0.000846206
																							2003.29	77.6221	0.841135	1.08459	0.000841135
																							2003.38	78.9995	0.807037	1.08599	0.000807037
																							2003.46	79.4905	0.748393	1.08649	0.000748393
																							2003.54	78.3999	0.674662	1.08541	0.000674662
																							2003.62	76.2812	0.637149	1.08329	0.000637149
																							2003.71	74.3629	0.690493	1.08137	0.000690493
																							2003.79	73.3829	0.758627	1.08039	0.000758627
																							2003.88	73.1047	0.729382	1.08012	0.000729382
																							2003.96	72.9205	0.648842	1.07995	0.000648842
																							2004.04	72.6465	0.674869	1.07968	0.000674869
																							2004.12	72.5014	0.751872	1.07955	0.000751872
																							2004.21	72.4701	0.734918	1.07953	0.000734918
																							2004.29	72.0678	0.655651	1.07913	0.000655651
																							2004.38	70.9004	0.622323	1.07797	0.000622323
																							2004.46	69.281	0.624138	1.07635	0.000624138
																							2004.54	68.0554	0.620088	1.07513	0.000620088
																							2004.62	67.779	0.65143	1.07486	0.00065143
																							2004.71	68.1657	0.712042	1.07526	0.000712042
																							2004.79	68.4264	0.710533	1.07553	0.000710533
																							2004.88	68.0722	0.633997	1.07519	0.000633997
																							2004.96	67.3372	0.602647	1.07446	0.000602647
																							2005.04	66.8261	0.652711	1.07395	0.000652711
																							2005.12	66.8329	0.671702	1.07397	0.000671702
																							2005.21	66.969	0.627546	1.07412	0.000627546
																							2005.29	66.6078	0.563115	1.07377	0.000563115
																							2005.38	65.5521	0.549263	1.07271	0.000549263
																							2005.46	64.2934	0.570647	1.07146	0.000570647
																							2005.54	63.5587	0.579115	1.07073	0.000579115
																							2005.62	63.5973	0.57039	1.07078	0.00057039
																							2005.71	63.9468	0.565815	1.07114	0.000565815
																							2005.79	63.9382	0.554521	1.07114	0.000554521
																							2005.88	63.3782	0.551877	1.07059	0.000551877
																							2005.96	62.6853	0.552903	1.0699	0.000552903
																							2006.04	62.3655	0.560967	1.06959	0.000560967
																							2006.12	62.4281	0.558656	1.06967	0.000558656
																							2006.21	62.3554	0.550227	1.0696	0.000550227
																							2006.29	61.6354	0.579448	1.06889	0.000579448
																							2006.38	60.309	0.606818	1.06756	0.000606818
																							2006.46	59.0116	0.606138	1.06627	0.000606138
																							2006.54	58.4867	0.604529	1.06575	0.000604529
																							2006.62	58.958	0.619842	1.06624	0.000619842
																							2006.71	59.8546	0.628572	1.06715	0.000628572
																							2006.79	60.1715	0.615843	1.06748	0.000615843
																							2006.88	59.2555	0.610477	1.06657	0.000610477
																							2006.96	57.4135	0.662658	1.06472	0.000662658
																							2007.04	55.7377	0.739845	1.06305	0.000739845
																							2007.12	55.2144	0.75273	1.06253	0.00075273
																							2007.21	55.8727	0.707631	1.0632	0.000707631
																							2007.29	56.8482	0.691967	1.0642	0.000691967
																							2007.38	57.2629	0.715107	1.06463	0.000715107
																							2007.46	57.007	0.725751	1.06438	0.000725751
																							2007.54	56.5832	0.714415	1.06396	0.000714415
																							2007.62	56.3154	0.695343	1.0637	0.000695343
																							2007.71	55.9275	0.678766	1.06332	0.000678766
																							2007.79	55.018	0.672792	1.06242	0.000672792
																							2007.88	53.7828	0.697564	1.06119	0.000697564
																							2007.96	52.989	0.741901	1.0604	0.000741901
																							2008.04	53.1335	0.763123	1.06055	0.000763123
																							2008.12	53.8475	0.749286	1.06128	0.000749286
																							2008.21	54.2496	0.713057	1.0617	0.000713057
																							2008.29	53.8099	0.6924	1.06127	0.0006924
																							2008.38	52.7953	0.690769	1.06026	0.000690769
																							2008.46	51.8904	0.674237	1.05936	0.000674237
																							2008.54	51.5261	0.670194	1.059	0.000670194
																							2008.62	51.6158	0.735932	1.0591	0.000735932
																							2008.71	51.8056	0.823296	1.0593	0.000823296
																							2008.79	51.8349	0.87413	1.05934	0.00087413
																							2008.88	51.6672	0.899456	1.05918	0.000899456
																							2008.96	51.4273	0.895793	1.05895	0.000895793
																							2009.04	51.295	0.850489	1.05883	0.000850489
																							2009.12	51.373	0.80279	1.05892	0.00080279
																							2009.21	51.5307	0.771434	1.05909	0.000771434
																							2009.29	51.399	0.721394	1.05897	0.000721394
																							2009.38	50.677	0.656514	1.05825	0.000656514
																							2009.46	49.5531	0.633475	1.05713	0.000633475
																							2009.54	48.7375	0.681629	1.05632	0.000681629
																							2009.62	48.8871	0.757419	1.05648	0.000757419
																							2009.71	49.8822	0.787504	1.05749	0.000787504
																							2009.79	50.7659	0.722774	1.05839	0.000722774
																							2009.88	50.5346	0.686656	1.05817	0.000686656
																							2009.96	49.0886	0.929727	1.05672	0.000929727
																							2010.04	47.3641	1.2555	1.055	0.0012555
																							2010.12	46.5132	1.3851	1.05415	0.0013851
																							2010.21	46.9079	1.27546	1.05456	0.00127546
																							2010.29	47.9504	1.0443	1.05562	0.0010443
																							2010.38	48.7495	0.951037	1.05644	0.000951037
																							2010.46	48.9471	1.16794	1.05665	0.00116794
																							2010.54	48.8863	1.37423	1.0566	0.00137423
																							2010.62	49.0862	1.31066	1.05681	0.00131066
																							2010.71	49.6189	1.0488	1.05736	0.0010488
																							2010.79	49.996	0.824917	1.05775	0.000824917
																							2010.88	49.6067	0.767515	1.05736	0.000767515
																							2010.96	48.2508	0.809836	1.05601	0.000809836
																							2011.04	46.2672	0.850061	1.05402	0.000850061
																							2011.12	44.215	0.859716	1.05196	0.000859716
																							2011.21	42.4355	0.888707	1.05018	0.000888707
																							2011.29	40.9484	0.976571	1.04869	0.000976571
																							2011.38	39.6968	1.07968	1.04744	0.00107968
																							2011.46	38.7828	1.12905	1.04653	0.00112905
																							2011.54	38.406	1.12419	1.04617	0.00112419
																							2011.62	38.5568	1.11967	1.04633	0.00111967
																							2011.71	38.8683	1.13797	1.04665	0.00113797
																							2011.79	38.8777	1.16547	1.04667	0.00116547
																							2011.88	38.4483	1.19842	1.04625	0.00119842
																							2011.96	37.8809	1.22649	1.04569	0.00122649
																							2012.04	37.5551	1.22041	1.04537	0.00122041
																							2012.12	37.4802	1.18376	1.04531	0.00118376
																							2012.21	37.2586	1.15044	1.04509	0.00115044
																							2012.29	36.53	1.09282	1.04437	0.00109282
																							2012.38	35.421	0.990519	1.04326	0.000990519
																							2012.46	34.4904	0.980792	1.04234	0.000980792
																							2012.54	34.2143	1.08959	1.04207	0.00108959
																							2012.62	34.5243	1.09554	1.04239	0.00109554
																							2012.71	34.8749	0.950725	1.04275	0.000950725
																							2012.79	34.7731	0.839554	1.04266	0.000839554
																							2012.88	34.2306	0.835487	1.04213	0.000835487
																							2012.96	33.6993	0.831409	1.0416	0.000831409
																							2013.04	33.5866	0.790687	1.0415	0.000790687
																							2013.12	33.8422	0.743011	1.04177	0.000743011
																							2013.21	34.004	0.757091	1.04194	0.000757091
																							2013.29	33.6226	0.806041	1.04157	0.000806041
																							2013.38	32.6589	0.795436	1.04061	0.000795436
																							2013.46	31.5079	0.821307	1.03946	0.000821307
																							2013.54	30.6568	0.960814	1.03861	0.000960814
																							2013.62	30.2695	1.01287	1.03823	0.00101287
																							2013.71	30.0411	0.900889	1.03801	0.000900889
																							2013.79	29.4967	0.845089	1.03747	0.000845089
																							2013.88	28.4958	0.97853	1.03647	0.00097853
																							2013.96	27.4457	1.14602	1.03543	0.00114602
																							2014.04	26.9318	1.23681	1.03492	0.00123681
																							2014.12	27.0602	1.17613	1.03506	0.00117613
																							2014.21	27.2199	0.991029	1.03523	0.000991029
																							2014.29	26.6437	0.903061	1.03466	0.000903061
																							2014.38	25.2607	0.997227	1.03328	0.000997227
																							2014.46	23.9073	1.07595	1.03192	0.00107595
																							2014.54	23.5815	1.065	1.0316	0.001065
																							2014.62	24.4399	1.03119	1.03248	0.00103119
																							2014.71	25.573	1.02411	1.03363	0.00102411
																							2014.79	25.8255	0.996732	1.0339	0.000996732
																							2014.88	24.856	0.90316	1.03293	0.00090316
																							2014.96	23.4279	0.842572	1.0315	0.000842572
																							2015.04	22.6903	0.923869	1.03077	0.000923869
																							2015.12	23.167	1.02201	1.03126	0.00102201
																							2015.21	24.3364	1.0388	1.03245	0.0010388
																							2015.29	25.1148	1.01344	1.03324	0.00101344
																							2015.38	24.7445	0.940693	1.03288	0.000940693
																							2015.46	23.3613	0.794066	1.0315	0.000794066
																							2015.54	21.8109	0.675783	1.02994	0.000675783
																							2015.62	20.9551	0.657437	1.02909	0.000657437
																							2015.71	21.0377	0.649214	1.02919	0.000649214
																							2015.79	21.6516	0.646352	1.02981	0.000646352
																							2015.88	22.2321	0.685073	1.03041	0.000685073
																							2015.96	22.576	0.718975	1.03077	0.000718975
																							2016.04	22.8653	0.720741	1.03107	0.000720741
																							2016.12	23.2475	0.700179	1.03146	0.000700179
																							2016.21	23.4974	0.674237	1.03173	0.000674237
																							2016.29	23.1782	0.662243	1.03142	0.000662243
																							2016.38	22.1341	0.649552	1.03037	0.000649552
																							2016.46	20.7375	0.630998	1.02898	0.000630998
																							2016.54	19.5892	0.636286	1.02783	0.000636286
																							2016.62	18.9952	0.647563	1.02724	0.000647563
																							2016.71	18.7639	0.643642	1.02702	0.000643642
																							2016.79	18.5228	0.668959	1.02679	0.000668959
																							2016.88	18.1483	0.722727	1.02642	0.000722727
																							2016.96	17.8431	0.726523	1.02612	0.000726523
																							2017.04	17.8238	0.661948	1.02611	0.000661948
																							2017.12	17.9917	0.603935	1.02629	0.000603935
																							2017.21	17.9466	0.605988	1.02626	0.000605988
																							2017.29	17.3302	0.641514	1.02564	0.000641514
																							2017.38	16.1855	0.669258	1.0245	0.000669258
																							2017.46	15.0004	0.67575	1.02332	0.00067575
																							2017.54	14.3804	0.687056	1.0227	0.000687056
																							2017.62	14.5848	0.701829	1.02292	0.000701829
																							2017.71	15.2997	0.67984	1.02365	0.00067984
																							2017.79	15.8835	0.634533	1.02425	0.000634533
																							2017.88	15.8821	0.613487	1.02426	0.000613487
																							2017.96	15.3665	0.602711	1.02375	0.000602711
																							2018.04	14.7651	0.562658	1.02315	0.000562658
																							2018.12	14.4003	0.508811	1.02279	0.000508811
																							2018.21	14.2032	0.480708	1.02261	0.000480708
																							2018.29	13.8869	0.472889	1.0223	0.000472889
																							2018.38	13.3233	0.483885	1.02174	0.000483885
																							2018.46	12.6869	0.514584	1.02111	0.000514584
																							2018.54	12.2406	0.530276	1.02067	0.000530276
																							2018.62	12.0421	0.542856	1.02048	0.000542856
																							2018.71	11.8953	0.568433	1.02034	0.000568433
																							2018.79	11.5855	0.556209	1.02004	0.000556209
																							2018.88	11.1342	0.493267	1.01959	0.000493267
																							2018.96	10.8157	0.42514	1.01928	0.00042514
																							2019.04	10.9142	0.354413	1.01939	0.000354413
																							2019.12	11.4128	0.252541	1.01991	0.000252541
																							2019.21	11.8997	0.139879	1.02041	0.000139879
																							2019.29	11.8278	0.0808679	1.02034	8.08679e-05
																							2019.38	10.9737	0.114974	1.01949	0.000114974
