# Supplementary material for: 14-Carbon demonstrates that some illegal ivory is being taken from government stockpiles
Source: Proc Natl Acad Sci U S A. 2022 Oct 17;119(44):e2211550119. doi: 10.1073/pnas.2211550119 (PMC9636901; doi:10.1073/pnas.2211550119)
Supplement: Supplementary File [file pnas.2211550119.sd02.xlsx]

## Sheet: Data Set 2
SI Data Set 2.
UCIAMS #	Sample name	seizure date	seizure date	F14C	f14C (±)	thickness of sample in mm	integrated time (years)		YEAR	YEAR of death (correction age of tissue)	lag time		YEAR	YEAR	YEAR (death)	lag time		D(lag time)		Oxcal 4.4.4 min	Oxcal max	run date
									(from calibration)	(correction for age of tissue)			(mid-point) from Oxcal	correct for tissue offset	correct for age of tissue
							footnote 1		footnote 2	footnote 3	footnote 4		footnote 5	footnote 6	footnote 7	footnote 8		footnote 9		footnote 10	footnote 11
254519	AO.A012	2018-08-22	2018.64	1.0301	0.0019	2	0.142857		2015.9	2016.04	2.59309		2015.5	2016.5	2016.64	1.99276		0.600329		2014	2017	2021-12-12	Bomb 21 SH3	https://c14.arch.ox.ac.uk/oxcal/OxCal.html
254520	AO.A013	2018-08-22	2018.64	1.0556	0.0019	2	0.142857		2010.38	2010.53	8.10848		2009.5	2010.5	2010.64	7.99276		0.115724		2008	2011	2021-12-12	Bomb 21 SH3	https://c14.arch.ox.ac.uk/oxcal/OxCal.html
254521	AO.A016	2018-08-22	2018.64	1.0405	0.002	4	0.285714		2013.65	2013.94	4.69965		2012.5	2013.5	2013.79	4.8499		-0.150255		2012	2013	2021-12-12	Bomb 21 SH3	https://c14.arch.ox.ac.uk/oxcal/OxCal.html
254522	AO.A020	2018-08-22	2018.64	1.0306	0.0019	3	0.214286		2015.79	2016.01	2.6298		2015	2016	2016.21	2.42133		0.208474		2014	2016	2021-12-12	Bomb 21 SH3	https://c14.arch.ox.ac.uk/oxcal/OxCal.html
254523	AO.A021	2018-08-22	2018.64	1.0401	0.002	4	0.285714		2013.74	2014.02	4.61313		2013	2014	2014.29	4.3499		0.263229		2012	2014	2021-12-12	Bomb 21 SH3	https://c14.arch.ox.ac.uk/oxcal/OxCal.html
254524	AO.A025	2018-08-22	2018.64	1.0296	0.0019	3	0.214286		2016.01	2016.22	2.41351		2015.5	2016.5	2016.71	1.92133		0.492184		2014	2017	2021-12-12	Bomb 21 SH3	https://c14.arch.ox.ac.uk/oxcal/OxCal.html
254525	AO.B016	2018-08-22	2018.64	1.0349	0.002	3	0.214286		2014.86	2015.08	3.55985		2014.5	2015.5	2015.71	2.92133		0.638521		2013	2016	2021-12-12	Bomb 21 SH3	https://c14.arch.ox.ac.uk/oxcal/OxCal.html
254526	AO.B017	2018-08-22	2018.64	1.0258	0.0019	3	0.214286		2016.83	2017.04	1.59161		2017	2018	2018.21	0.421331		1.17028		2016	2018	2021-12-12	Bomb 21 SH3	https://c14.arch.ox.ac.uk/oxcal/OxCal.html
254527	AO.B031	2018-08-22	2018.64	1.0316	0.0019	3	0.214286		2015.58	2015.79	2.84609		2015	2016	2016.21	2.42133		0.424764		2014	2016	2021-12-12	Bomb 21 SH3	https://c14.arch.ox.ac.uk/oxcal/OxCal.html
254528	AO.B045	2018-08-22	2018.64	1.0293	0.0019	2	0.142857		2016.07	2016.22	2.42006		2015.5	2016.5	2016.64	1.99276		0.427297		2014	2017	2021-12-12	Bomb 21 SH3	https://c14.arch.ox.ac.uk/oxcal/OxCal.html
254879	HK17B016	2017-07-04	2017.66	1.0328	0.0015	3	0.214286		2015.32	2015.53	2.13132		2014.5	2015.5	2015.71	1.947		0.184312		2013	2016	2021-12-12	Bomb 21 SH3	https://c14.arch.ox.ac.uk/oxcal/OxCal.html
254880	HK17B023	2017-07-04	2017.66	1.0361	0.0015	4	0.285714		2014.6	2014.89	2.77365		2014	2015	2015.29	2.37558		0.398069		2013	2015	2021-12-12	Bomb 21 SH3	https://c14.arch.ox.ac.uk/oxcal/OxCal.html
254881	HK17B064	2017-07-04	2017.66	1.0346	0.0015	2	0.142857		2014.93	2015.07	2.59207		2014.5	2015.5	2015.64	2.01843		0.573634		2013	2016	2021-12-12	Bomb 21 SH3	https://c14.arch.ox.ac.uk/oxcal/OxCal.html
254883	HK17B069	2017-07-04	2017.66	1.0295	0.0015	2	0.142857		2016.03	2016.17	1.48899		2015.5	2016.5	2016.64	1.01843		0.470555		2014	2017	2021-12-12	Bomb 21 SH3	https://c14.arch.ox.ac.uk/oxcal/OxCal.html
254884	HK17B078	2017-07-04	2017.66	1.0391	0.0017	6	0.428571		2013.95	2014.38	3.27966		2013	2014	2014.43	3.23272		0.046939		2012	2014	2021-12-12	Bomb 21 SH3	https://c14.arch.ox.ac.uk/oxcal/OxCal.html
254885	HK17B128	2017-07-04	2017.66	1.0345	0.0016	2	0.142857		2014.95	2015.09	2.57044		2014.5	2015.5	2015.64	2.01843		0.552005		2013	2016	2021-12-12	Bomb 21 SH3	https://c14.arch.ox.ac.uk/oxcal/OxCal.html
254886	HK17B138	2017-07-04	2017.66	1.0409	0.0016	5	0.357143		2013.56	2013.92	3.74041		2012.5	2013.5	2013.86	3.80415		-0.063739		2012	2013	2021-12-12	Bomb 21 SH3	https://c14.arch.ox.ac.uk/oxcal/OxCal.html
254887	HK17B144	2017-07-04	2017.66	1.0331	0.0016	4	0.285714		2015.25	2015.54	2.12478		2014.5	2015.5	2015.79	1.87558		0.249199		2013	2016	2021-12-12	Bomb 21 SH3	https://c14.arch.ox.ac.uk/oxcal/OxCal.html
254530	SG20A001	2019-07-21	2019.56	1.0263	0.0019	3	0.214286		2016.72	2016.94	2.61914		2016.5	2017.5	2017.71	1.84071		0.778427		2015	2018	2021-12-12	Bomb 21 SH3	https://c14.arch.ox.ac.uk/oxcal/OxCal.html
254531	SG20A009	2019-07-21	2019.56	1.0228	0.0021	3	0.214286		2017.48	2017.69	1.86213		2018	2019	2019.21	0.340714		1.52141		2016	2020	2021-12-12	Bomb 21 SH3	https://c14.arch.ox.ac.uk/oxcal/OxCal.html
254532	SG20A019	2019-07-21	2019.56	1.0252	0.0019	3	0.214286		2016.96	2017.17	2.38122		2017	2018	2018.21	1.34071		1.04051		2016	2018	2021-12-12	Bomb 21 SH3	https://c14.arch.ox.ac.uk/oxcal/OxCal.html
254533	SG20A029	2019-07-21	2019.56	1.033	0.0019	4	0.285714		2015.27	2015.56	3.99686		2014.5	2015.5	2015.79	3.76929		0.22757		2013	2016	2021-12-12	Bomb 21 SH3	https://c14.arch.ox.ac.uk/oxcal/OxCal.html
254534	SG20A030	2019-07-21	2019.56	1.0308	0.0019	3	0.214286		2015.75	2015.96	3.59245		2015	2016	2016.21	3.34071		0.251732		2014	2016	2021-12-12	Bomb 21 SH3	https://c14.arch.ox.ac.uk/oxcal/OxCal.html
254535	SG20A031	2019-07-21	2019.56	1.0256	0.0019	3	0.214286		2016.87	2017.09	2.46774		2016.5	2017.5	2017.71	1.84071		0.627024		2015	2018	2021-12-12	Bomb 21 SH3	https://c14.arch.ox.ac.uk/oxcal/OxCal.html
254536	SG20A043	2019-07-21	2019.56	1.0248	0.002	3	0.214286		2017.05	2017.26	2.29471		2017	2018	2018.21	1.34071		0.953992		2016	2018	2021-12-12	Bomb 21 SH3	https://c14.arch.ox.ac.uk/oxcal/OxCal.html
254537	SG20A058	2019-07-21	2019.56	1.0231	0.0019	5	0.357143		2017.41	2017.77	1.78416		2018	2019	2019.36	0.197857		1.5863		2016	2020	2021-12-12	Bomb 21 SH3	https://c14.arch.ox.ac.uk/oxcal/OxCal.html
254538	SG20A074	2019-07-21	2019.56	1.0265	0.0019	3	0.214286		2016.68	2016.89	2.6624		2016.5	2017.5	2017.71	1.84071		0.821685		2015	2018	2021-12-12	Bomb 21 SH3	https://c14.arch.ox.ac.uk/oxcal/OxCal.html
254539	SG20A081	2019-07-21	2019.56	1.0243	0.0019	2	0.142857		2017.15	2017.3	2.25799		2017	2018	2018.14	1.41214		0.845847		2016	2018	2021-12-12	Bomb 21 SH3	https://c14.arch.ox.ac.uk/oxcal/OxCal.html
254542	SG20A102	2019-07-21	2019.56	1.0272	0.0019	3	0.214286		2016.53	2016.74	2.8138		2016.5	2017.5	2017.71	1.84071		0.973088		2015	2018	2021-12-12	Bomb 21 SH3	https://c14.arch.ox.ac.uk/oxcal/OxCal.html
254543	SG20A113	2019-07-21	2019.56	1.0243	0.0018	3	0.214286		2017.15	2017.37	2.18656		2017	2018	2018.21	1.34071		0.845847		2016	2018	2021-12-12	Bomb 21 SH3	https://c14.arch.ox.ac.uk/oxcal/OxCal.html
254544	SG20A120	2019-07-21	2019.56	1.0239	0.0021	3	0.214286		2017.24	2017.45	2.10005		2018	2019	2019.21	0.340714		1.75933		2016	2020	2021-12-12	Bomb 21 SH3	https://c14.arch.ox.ac.uk/oxcal/OxCal.html
254545	SG20A142	2019-07-21	2019.56	1.0299	0.002	3	0.214286		2015.94	2016.16	3.39779		2015.5	2016.5	2016.71	2.84071		0.557071		2014	2017	2021-12-12	Bomb 21 SH3	https://c14.arch.ox.ac.uk/oxcal/OxCal.html
254546	SG20A155	2019-07-21	2019.56	1.024	0.002	3	0.214286		2017.22	2017.43	2.12167		2017	2018	2018.21	1.34071		0.78096		2016	2018	2021-12-12	Bomb 21 SH3	https://c14.arch.ox.ac.uk/oxcal/OxCal.html
254547	SG20A158	2019-07-21	2019.56	1.0291	0.002	4	0.285714		2016.12	2016.4	3.15332		2015.5	2016.5	2016.79	2.76929		0.384039		2014	2017	2021-12-12	Bomb 21 SH3	https://c14.arch.ox.ac.uk/oxcal/OxCal.html
254548	SG20A173	2019-07-21	2019.56	1.0259	0.002	3	0.214286		2016.81	2017.02	2.53263		2016.5	2017.5	2017.71	1.84071		0.691911		2015	2018	2021-12-12	Bomb 21 SH3	https://c14.arch.ox.ac.uk/oxcal/OxCal.html
254549	SG20A174	2019-07-21	2019.56	1.0282	0.002	4	0.285714		2016.31	2016.6	2.95866		2016	2017	2017.29	2.26929		0.689378		2014	2018	2021-12-12	Bomb 21 SH3	https://c14.arch.ox.ac.uk/oxcal/OxCal.html
254550	SG20A182	2019-07-21	2019.56	1.0251	0.002	4	0.285714		2016.98	2017.27	2.28816		2017	2018	2018.29	1.26929		1.01888		2016	2018	2021-12-13	Bomb 21 SH3	https://c14.arch.ox.ac.uk/oxcal/OxCal.html
254551	SG20A184	2019-07-21	2019.56	1.0262	0.0019	3	0.214286		2016.74	2016.96	2.59751		2016.5	2017.5	2017.71	1.84071		0.756798		2015	2018	2021-12-13	Bomb 21 SH3	https://c14.arch.ox.ac.uk/oxcal/OxCal.html
254553	SG20A185	2019-07-21	2019.56	1.0256	0.002	3	0.214286		2016.87	2017.09	2.46774		2016.5	2017.5	2017.71	1.84071		0.627024		2015	2018	2021-12-13	Bomb 21 SH3	https://c14.arch.ox.ac.uk/oxcal/OxCal.html
254554	SG20A189	2019-07-21	2019.56	1.0217	0.0019	3	0.214286		2017.72	2017.93	1.62421		2018.5	2019.5	2019.71	-0.159286		1.78349		2017	2020	2021-12-13	Bomb 21 SH3	https://c14.arch.ox.ac.uk/oxcal/OxCal.html
254555	SG20A212	2019-07-21	2019.56	1.0266	0.0019	3	0.214286		2016.66	2016.87	2.68403		2016.5	2017.5	2017.71	1.84071		0.843314		2015	2018	2021-12-13	Bomb 21 SH3	https://c14.arch.ox.ac.uk/oxcal/OxCal.html
254556	SG20A214	2019-07-21	2019.56	1.0284	0.002	3	0.214286		2016.27	2016.48	3.07335		2015.5	2016.5	2016.71	2.84071		0.232636		2014	2017	2021-12-13	Bomb 21 SH3	https://c14.arch.ox.ac.uk/oxcal/OxCal.html
254557	SG20A229	2019-07-21	2019.56	1.0323	0.002	4	0.285714		2015.42	2015.71	3.84545		2014.5	2015.5	2015.79	3.76929		0.076167		2013	2016	2021-12-13	Bomb 21 SH3	https://c14.arch.ox.ac.uk/oxcal/OxCal.html
254558	SG20A231	2019-07-21	2019.56	1.0245	0.002	3	0.214286		2017.11	2017.33	2.22982		2017	2018	2018.21	1.34071		0.889105		2016	2018	2021-12-13	Bomb 21 SH3	https://c14.arch.ox.ac.uk/oxcal/OxCal.html
254559	UG19A039	2019-01-24	2019.07	1.1953	0.0023	3	0.214286		NA				1987	1988	1988.21	30.8515				1986	1988	2021-12-12	Bomb 21 SH3	https://c14.arch.ox.ac.uk/oxcal/OxCal.html
254560	UG19A068	2019-01-24	2019.07	1.2016	0.0023	2	0.142857		NA				1986	1987	1987.14	31.9229				1985	1987	2021-12-12	Bomb 21 SH3	https://c14.arch.ox.ac.uk/oxcal/OxCal.html
254561	UG19A069	2019-01-24	2019.07	1.2123	0.0023	4	0.285714		NA				1985	1986	1986.29	32.78				1984	1986	2021-12-13	Bomb 21 SH3	https://c14.arch.ox.ac.uk/oxcal/OxCal.html
254562	UG19A070	2019-01-24	2019.07	1.1969	0.0021	3	0.214286		NA				1986.5	1987.5	1987.71	31.3515				1986	1987	2021-12-13	Bomb 21 SH3	https://c14.arch.ox.ac.uk/oxcal/OxCal.html
254872	UG19A092	2019-01-24	2019.07	1.025	0.0015	4	0.285714		2017	2017.29	1.77729		2017	2018	2018.29	0.780039		0.99725		2016	2018	2021-12-13	Bomb 21 SH3	https://c14.arch.ox.ac.uk/oxcal/OxCal.html
254873	UG19A121	2019-01-24	2019.07	1.2137	0.0018	3	0.214286		NA				1984.5	1985.5	1985.71	33.3515				1984	1985	2021-12-13	Bomb 21 SH3	https://c14.arch.ox.ac.uk/oxcal/OxCal.html
254874	UG19A132	2019-01-24	2019.07	1.199	0.002	2	0.142857		NA				1986.5	1987.5	1987.64	31.4229				1986	1987	2021-12-13	Bomb 21 SH3	https://c14.arch.ox.ac.uk/oxcal/OxCal.html
254875	UG19A146	2019-01-24	2019.07	1.2122	0.002	2	0.142857		NA				1985	1986	1986.14	32.9229				1984	1986	2021-12-13	Bomb 21 SH3	https://c14.arch.ox.ac.uk/oxcal/OxCal.html
254876	UG19A152	2019-01-24	2019.07	1.1978	0.0019	2	0.142857		NA				1986.5	1987.5	1987.64	31.4229				1986	1987	2021-12-13	Bomb 21 SH3	https://c14.arch.ox.ac.uk/oxcal/OxCal.html
254877	UG19A160	2019-01-24	2019.07	1.1944	0.0018	2	0.142857		NA				1987	1988	1988.14	30.9229				1986	1988	2021-12-13	Bomb 21 SH3	https://c14.arch.ox.ac.uk/oxcal/OxCal.html
254878	UG19A191	2019-01-24	2019.07	1.0404	0.0015	3	0.214286		2013.67	2013.89	5.17958		2012.5	2013.5	2013.71	5.35147		-0.171884		2012	2013	2021-12-13	Bomb 21 SH3	https://c14.arch.ox.ac.uk/oxcal/OxCal.html
NA	Not appliable: out of calibration range
footnote 1	integrated time of tissue formation assuming a radial growth of 7 mm per year (reference (5))
footnote 2	YEAR calculated from modern calibration curve based on tissues of known age: see Data Set I YEAR = -216.29 *F14C + 2238.7
footnote 3	YEAR:of death calculated from calibration samples - corrected for tissue age of measured samples
footnote 4	lag time between year of death and seizure date
footnote 5	Year calculated from midpoint of range determined from Bomb 21-SH3 from reference (7)
footnote 6	Year calculated from tissue offset as determined from known samples (Supplementary Data Set 1)
footnote 7	Year of death from Bomb 21-SH3 corrected for age of tissue measured
footnote 8	lag time calcuated using Bomb 21-SH3 method
footnote 9	difference in lag times between two methods
footnote 10	lower age range determined from Bomb-21-SH3 from reference (7)
footnote 11	upper age range determined from Bomb-21-SH3 from reference (7)

## Sheet: Summary Table
Summary Table 1. Summary of results for F14C measurements of 55 ivory samples from 4 recent law enforcement seizures.
seizure	AGO	HKG	SGP	UGA
date of seizure	2018-08-22	2017-07-04	2019-07-21	2019-01-24
N	10	8	26	11
maximum age	8	3.8	3.8	33.4
minimum age	0.4	1	-0.2	0.8
median age	2.4	2	1.8	31.4
N:	number of specimens analyzed in this study
maximum age:	maximum lag time between ivory seizure and death
minimum age:	minimum lag time between ivory seizure and death
median age:	median lag time for sample suite
